# Supplementary material for: Psychological Distress of Metastatic Melanoma Patients during Treatment with Immune Checkpoint Inhibitors: Results of a Prospective Study
Source: Cancers (Basel). 2021 May 27;13(11):2642. doi: 10.3390/cancers13112642 (PMC8198252; doi:10.3390/cancers13112642)
Supplement: Supplementary file 1 [file cancers-13-02642-s001.zip]

Archive with 3 entries (3 files):
- Supplement 1.pdf
- Supplement 2.pdf
- Supplement 3.pdf
